# Supplementary material for: Genetic Diversity of Candida spp. Isolates Colonizing Twins and Their Family Members
Source: Pathogens. 2022 Dec 13;11(12):1532. doi: 10.3390/pathogens11121532 (PMC9783311; doi:10.3390/pathogens11121532)
Supplement: Supplementary file 1 [file pathogens-11-01532-s001.zip]

Archive with 1 entries (1 files):
- pathogens-1988702-supplementary.pdf
